# Supplementary material for: First description of the male of Oecobiusprzewalskyi Hu & Li, 1987 (Araneae, Oecobiidae) from Shigatse City, Tibet, China
Source: Biodivers Data J. 2023 Oct 25;11:e112801. doi: 10.3897/BDJ.11.e112801 (PMC10620717; doi:10.3897/BDJ.11.e112801)
Supplement: XML Treatment for Oecobius przewalskyi [file BDJ.11.e112801-treatment1.xml]

<!DOCTYPE tp:taxon-treatment
  PUBLIC "-//TaxonX//DTD Taxonomic Treatment Publishing DTD v0 20100105//EN" "tax-treatment-NSO.dtd">
<tp:taxon-treatment xmlns:tp="http://www.plazi.org/taxpub"><tp:treatment-meta><mixed-citation publication-type="journal"><person-group><name><surname>Hu</surname><given-names>Changhao</given-names></name><name><surname>Liu</surname><given-names>Jie</given-names></name><name><surname>Wang</surname><given-names>Kai</given-names></name></person-group><article-title>First description of the male of <italic><tp:taxon-name><tp:taxon-name-part taxon-name-part-type="genus" reg="Oecobius">Oecobius</tp:taxon-name-part><tp:taxon-name-part taxon-name-part-type="species" reg="przewalskyi">przewalskyi</tp:taxon-name-part></tp:taxon-name></italic> Hu &amp; Li, 1987 (<tp:taxon-name><tp:taxon-name-part taxon-name-part-type="order">Araneae</tp:taxon-name-part></tp:taxon-name>, <tp:taxon-name><tp:taxon-name-part taxon-name-part-type="family">Oecobiidae</tp:taxon-name-part></tp:taxon-name>) from Shigatse City, Tibet, China</article-title><source>Biodivers Data J</source><day>25</day><month>10</month><year>2023</year><volume>11</volume><pub-id pub-id-type="doi">10.3897/BDJ.11.e112801</pub-id></mixed-citation></tp:treatment-meta><tp:nomenclature><tp:taxon-name>
            <object-id xmlns:xlink="http://www.w3.org/1999/xlink" content-type="arpha" xlink:type="simple">A7F0A249-EF01-584B-B700-056F80A7E42F</object-id>
            <tp:taxon-name-part taxon-name-part-type="genus">Oecobius</tp:taxon-name-part>
            <tp:taxon-name-part taxon-name-part-type="species">przewalskyi</tp:taxon-name-part>
            <object-id xmlns:xlink="http://www.w3.org/1999/xlink" xlink:type="simple" object-id-type="GBIF">https://www.gbif.org/species/2162478</object-id>
          </tp:taxon-name><tp:taxon-authority>Hu &amp; Li, 1987</tp:taxon-authority><tp:nomenclature-citation-list><tp:nomenclature-citation><tp:taxon-name>
                <tp:taxon-name-part taxon-name-part-type="genus" reg="Oecobius">Oecobius</tp:taxon-name-part>
                <tp:taxon-name-part taxon-name-part-type="species" reg="przewalskyi">przewalskyi</tp:taxon-name-part>
              </tp:taxon-name><comment> Hu &amp; Li, 1987 in <xref ref-type="bibr" rid="B10465016">Hu and Li (1987)</xref>: 247, figs. 1.1‒3; <xref ref-type="bibr" rid="B10536419">Song et al. (1999)</xref>: 77, figs. 31J‒K; <xref ref-type="bibr" rid="B10536411">Hu (2001)</xref>: 89, figs. 12.1‒3.</comment></tp:nomenclature-citation></tp:nomenclature-citation-list></tp:nomenclature><tp:treatment-sec sec-type="materials"><title>Materials</title><list list-type="alpha-lower" list-content="occurrences"><list-item><p><bold>Type status:</bold> <named-content xmlns:xlink="http://www.w3.org/1999/xlink" content-type="dwc:typeStatus" xlink:type="simple">Holotype</named-content>. <bold>Occurrence:</bold> occurrenceRemarks: <named-content xmlns:xlink="http://www.w3.org/1999/xlink" content-type="dwc:occurrenceRemarks" xlink:type="simple">not examined</named-content>; recordedBy: <named-content xmlns:xlink="http://www.w3.org/1999/xlink" content-type="dwc:recordedBy" xlink:type="simple">Aihua Li</named-content>; individualCount: <named-content xmlns:xlink="http://www.w3.org/1999/xlink" content-type="dwc:individualCount" xlink:type="simple">1</named-content>; sex: <named-content xmlns:xlink="http://www.w3.org/1999/xlink" content-type="dwc:sex" xlink:type="simple">female</named-content>; lifeStage: <named-content xmlns:xlink="http://www.w3.org/1999/xlink" content-type="dwc:lifeStage" xlink:type="simple">adult</named-content>; <bold>Location:</bold> continent: <named-content xmlns:xlink="http://www.w3.org/1999/xlink" content-type="dwc:continent" xlink:type="simple">Asia</named-content>; country: <named-content xmlns:xlink="http://www.w3.org/1999/xlink" content-type="dwc:country" xlink:type="simple">China</named-content>; countryCode: <named-content xmlns:xlink="http://www.w3.org/1999/xlink" content-type="dwc:countryCode" xlink:type="simple">China/CN</named-content>; stateProvince: <named-content xmlns:xlink="http://www.w3.org/1999/xlink" content-type="dwc:stateProvince" xlink:type="simple">Tibet</named-content>; verbatimLocality: <named-content xmlns:xlink="http://www.w3.org/1999/xlink" content-type="dwc:verbatimLocality" xlink:type="simple">Shigatse</named-content>; verbatimElevation: <named-content xmlns:xlink="http://www.w3.org/1999/xlink" content-type="dwc:verbatimElevation" xlink:type="simple">3800 m</named-content>; <bold>Event:</bold> year: <named-content xmlns:xlink="http://www.w3.org/1999/xlink" content-type="dwc:year" xlink:type="simple">1985</named-content>; month: <named-content xmlns:xlink="http://www.w3.org/1999/xlink" content-type="dwc:month" xlink:type="simple">7</named-content>; day: <named-content xmlns:xlink="http://www.w3.org/1999/xlink" content-type="dwc:day" xlink:type="simple">31</named-content></p></list-item><list-item><p><bold>Type status:</bold> <named-content xmlns:xlink="http://www.w3.org/1999/xlink" content-type="dwc:typeStatus" xlink:type="simple">Paratype</named-content>. <bold>Occurrence:</bold> occurrenceRemarks: <named-content xmlns:xlink="http://www.w3.org/1999/xlink" content-type="dwc:occurrenceRemarks" xlink:type="simple">not examined</named-content>; recordedBy: <named-content xmlns:xlink="http://www.w3.org/1999/xlink" content-type="dwc:recordedBy" xlink:type="simple">Aihua Li</named-content>; individualCount: <named-content xmlns:xlink="http://www.w3.org/1999/xlink" content-type="dwc:individualCount" xlink:type="simple">4</named-content>; sex: <named-content xmlns:xlink="http://www.w3.org/1999/xlink" content-type="dwc:sex" xlink:type="simple">4 females</named-content>; lifeStage: <named-content xmlns:xlink="http://www.w3.org/1999/xlink" content-type="dwc:lifeStage" xlink:type="simple">adult</named-content>; <bold>Location:</bold> continent: <named-content xmlns:xlink="http://www.w3.org/1999/xlink" content-type="dwc:continent" xlink:type="simple">Asia</named-content>; country: <named-content xmlns:xlink="http://www.w3.org/1999/xlink" content-type="dwc:country" xlink:type="simple">China</named-content>; countryCode: <named-content xmlns:xlink="http://www.w3.org/1999/xlink" content-type="dwc:countryCode" xlink:type="simple">China/CN</named-content>; stateProvince: <named-content xmlns:xlink="http://www.w3.org/1999/xlink" content-type="dwc:stateProvince" xlink:type="simple">Tibet</named-content>; verbatimLocality: <named-content xmlns:xlink="http://www.w3.org/1999/xlink" content-type="dwc:verbatimLocality" xlink:type="simple">Shigatse</named-content>; verbatimElevation: <named-content xmlns:xlink="http://www.w3.org/1999/xlink" content-type="dwc:verbatimElevation" xlink:type="simple">3800 m</named-content>; <bold>Event:</bold> year: <named-content xmlns:xlink="http://www.w3.org/1999/xlink" content-type="dwc:year" xlink:type="simple">1985</named-content>; month: <named-content xmlns:xlink="http://www.w3.org/1999/xlink" content-type="dwc:month" xlink:type="simple">7</named-content>; day: <named-content xmlns:xlink="http://www.w3.org/1999/xlink" content-type="dwc:day" xlink:type="simple">31</named-content></p></list-item><list-item><p><bold>Type status:</bold> <named-content xmlns:xlink="http://www.w3.org/1999/xlink" content-type="dwc:typeStatus" xlink:type="simple">Other material</named-content>. <bold>Occurrence:</bold> recordedBy: <named-content xmlns:xlink="http://www.w3.org/1999/xlink" content-type="dwc:recordedBy" xlink:type="simple">Fengxiang Liu</named-content>; individualCount: <named-content xmlns:xlink="http://www.w3.org/1999/xlink" content-type="dwc:individualCount" xlink:type="simple">2</named-content>; sex: <named-content xmlns:xlink="http://www.w3.org/1999/xlink" content-type="dwc:sex" xlink:type="simple">1 male, 1 female</named-content>; lifeStage: <named-content xmlns:xlink="http://www.w3.org/1999/xlink" content-type="dwc:lifeStage" xlink:type="simple">adult</named-content>; <bold>Location:</bold> continent: <named-content xmlns:xlink="http://www.w3.org/1999/xlink" content-type="dwc:continent" xlink:type="simple">Asia</named-content>; country: <named-content xmlns:xlink="http://www.w3.org/1999/xlink" content-type="dwc:country" xlink:type="simple">China</named-content>; countryCode: <named-content xmlns:xlink="http://www.w3.org/1999/xlink" content-type="dwc:countryCode" xlink:type="simple">China/CN</named-content>; stateProvince: <named-content xmlns:xlink="http://www.w3.org/1999/xlink" content-type="dwc:stateProvince" xlink:type="simple">Tibet</named-content>; verbatimLocality: <named-content xmlns:xlink="http://www.w3.org/1999/xlink" content-type="dwc:verbatimLocality" xlink:type="simple">Shigatse, Mountain of Tashilhunpo Monastery</named-content>; verbatimElevation: <named-content xmlns:xlink="http://www.w3.org/1999/xlink" content-type="dwc:verbatimElevation" xlink:type="simple">3836 m</named-content>; verbatimLatitude: <named-content xmlns:xlink="http://www.w3.org/1999/xlink" content-type="dwc:verbatimLatitude" xlink:type="simple">29.265392°N</named-content>; verbatimLongitude: <named-content xmlns:xlink="http://www.w3.org/1999/xlink" content-type="dwc:verbatimLongitude" xlink:type="simple">88.871941°E</named-content>; <bold>Event:</bold> year: <named-content xmlns:xlink="http://www.w3.org/1999/xlink" content-type="dwc:year" xlink:type="simple">2002</named-content>; month: <named-content xmlns:xlink="http://www.w3.org/1999/xlink" content-type="dwc:month" xlink:type="simple">9</named-content>; day: <named-content xmlns:xlink="http://www.w3.org/1999/xlink" content-type="dwc:day" xlink:type="simple">6</named-content></p></list-item></list></tp:treatment-sec><tp:treatment-sec sec-type="Description"><title>Description</title><p><bold>Male</bold>: Total length 2.18. Carapace 0.80 long, 0.93 wide. Abdomen 1.49 long, 0.95 wide. Diameters of eyes: AME 0.04, ALE 0.06, PME 0.05, PLE 0.06. Interdistances of eyes: AME‒AME 0.04, AME‒ALE 0.03, PME‒PME 0.08, PME‒PLE 0.01, AME‒PME 0.06, ALE‒PLE 0.02. Eyes white with black rings, except PME. Carapace light yellowish-brown with black margin, except clypeal projection, fovea black. Palps, chelicerae, labium and legs pale brown without marks. Measurements of legs: I 2.81 (0.83, 0.25, 0.67, 0.54, 0.52), II 3.00 (0.85, 0.24, 0.72, 0.69, 0.50), III 3.20 (0.92, 0.25, 0.73, 0.77, 0.53), IV 3.30 (0.92, 0.22, 0.76, 0.86, 0.54). Leg formula: IV-III-II-I. Abdomen dorsally yellowish-brown with white irregular marks, cardiac mark light brown. Abdomen ventrally light yellow with few white irregular marks (Fig. <xref ref-type="fig" rid="F10539682">1</xref>D).</p><p>Palp as in diagnosis. Embolus (E) short and small, located in the median of bulb in ventral view and bent prolaterally; tegular apophysis (TA) four-branched, upper branch strongly sclerotic, with curled end and an outside tip, median branch small and rounded, two lower branches horn-like; embolic apophysis (EA) point to upward side of bulb and with serrated margin, dorsal embolic apophysis (EA) covered; tegular lobe I (TL I) large and thick, with two apophyses, upper apophysis pointed and lower apophysis rounded (Fig. <xref ref-type="fig" rid="F10539682">1</xref>A‒C).</p><p><bold>Female</bold>: Total length 3.40. Carapace 1.03 long, 1.20 wide. Abdomen 2.57 long, 1.59 wide. Diameters of eyes: AME 0.08, ALE 0.07, PME 0.06, PLE 0.06. Interdistances of eyes: AME‒AME 0.10, AME‒ALE 0.04, PME‒PME 0.10, PME‒PLE 0.02, AME‒PME 0.01, ALE‒PLE 0.02. Measurements of legs: I 4.05 (1.24, 0.28, 0.93, 0.88, 0.72), II 4.44 (1.30, 0.37, 1.04, 1.02, 0.71), III 4.41 (1.28, 0.33, 1.01, 1.10, 0.69), IV 4.58 (1.30, 0.38, 1.09, 1.21, 0.60). Leg formula: IV-II-III-I. Colouration as in male, except cardiac mark dark brown, abdomen ventrally light yellow with white irregular marks (Fig. <xref ref-type="fig" rid="F10539682">1</xref>E).</p><p>Copulatory organ as in diagnosis. Epigyne without process and scape. Copulatory openings (CO) located in posterior side; copulatory ducts (CD) visible in ventral view; vulva with wrinkles in posterior side, left copulatory duct (CD) pointing to 1 o'clock; spermathecae (Sp) oval and membranous, located in anterior side (Fig. <xref ref-type="fig" rid="F10539708">2</xref>).</p></tp:treatment-sec><tp:treatment-sec sec-type="Diagnosis"><title>Diagnosis</title><p>Male of <italic><tp:taxon-name><tp:taxon-name-part taxon-name-part-type="genus" reg="Oecobius">Oecobius</tp:taxon-name-part><tp:taxon-name-part taxon-name-part-type="species" reg="przewalskyi">przewalskyi</tp:taxon-name-part></tp:taxon-name></italic> can be distinguished from other <italic><tp:taxon-name><tp:taxon-name-part taxon-name-part-type="genus" reg="Oecobius">Oecobius</tp:taxon-name-part></tp:taxon-name></italic> species by 1. tegular apophysis (TA) four-branched, upper branch with curled end and an outside tip, median branch small and rounded, two lower branches horn-like; 2. embolic apophysis (EA) with serrated margin; 3. tegular lobe I (TL I) thick, with two apophyses, upper apophysis pointed and lower apophysis rounded (Fig. <xref ref-type="fig" rid="F10539682">1</xref>A‒C). Female of <italic><tp:taxon-name><tp:taxon-name-part taxon-name-part-type="genus" reg="Oecobius">O.</tp:taxon-name-part><tp:taxon-name-part taxon-name-part-type="species" reg="przewalskyi">przewalskyi</tp:taxon-name-part></tp:taxon-name></italic> can be distinguished from the other species of <italic><tp:taxon-name><tp:taxon-name-part taxon-name-part-type="genus" reg="Oecobius">Oecobius</tp:taxon-name-part></tp:taxon-name></italic> by 1. epigyne without process and scape; 2. copulatory ducts (CD) visible in ventral view, left copulatory duct (CD) pointing to 1 o'clock (Fig. <xref ref-type="fig" rid="F10539708">2</xref>).</p></tp:treatment-sec><tp:treatment-sec sec-type="Distribution"><title>Distribution</title><p>China (Tibet) (Fig. <xref ref-type="fig" rid="F10465044">3</xref>).</p></tp:treatment-sec><tp:treatment-sec sec-type="Notes"><title>Notes</title><p>Although we did not examine the type specimens of <italic><tp:taxon-name><tp:taxon-name-part taxon-name-part-type="genus" reg="Oecobius">O.</tp:taxon-name-part><tp:taxon-name-part taxon-name-part-type="species" reg="przewalskyi">przewalskyi</tp:taxon-name-part></tp:taxon-name></italic>, the left copulatory duct (CD) which is pointing to 1 o'clock and the two oval spermathecae (Sp) shown in the original illustrations (Fig. <xref ref-type="fig" rid="F10539708">2</xref>) leave no doubts that our identification is correct.</p></tp:treatment-sec><tp:treatment-sec><!--Section generated to contain objects referenced in tp:taxon-treatment.--><fig id="F10539682" position="float" orientation="portrait"><object-id xmlns:xlink="http://www.w3.org/1999/xlink" content-type="arpha" xlink:type="simple">45907320-3EE8-52F5-A9F5-C17E7F99348A</object-id><object-id xmlns:xlink="http://www.w3.org/1999/xlink" content-type="doi" xlink:type="simple">10.3897/BDJ.11.e112801.figure1</object-id><label>Figure 1.</label><caption><p><italic><tp:taxon-name><tp:taxon-name-part taxon-name-part-type="genus" reg="Oecobius">Oecobius</tp:taxon-name-part><tp:taxon-name-part taxon-name-part-type="species" reg="przewalskyi">przewalskyi</tp:taxon-name-part></tp:taxon-name></italic> Hu &amp; Li, 1987 from Shigatse: <bold>A</bold> Left male palp, prolateral view; <bold>B</bold> Same, ventral view; <bold>C</bold> Same, retrolateral view; <bold>D</bold> Habitus in dorsal view, male; <bold>E</bold> Same, female. Abbreviations: E‒embolus, EA‒embolic apophysis, TA‒tegular apophysis, TL I‒tegular lobe I. Scale bars: 0.1 mm (A‒C), 1 mm (D‒E).</p></caption><graphic xmlns:xlink="http://www.w3.org/1999/xlink" xlink:href="bdj-11-e112801-g001.jpg" position="float" id="oo_918983.jpg" orientation="portrait" xlink:type="simple"><uri content-type="original_file" xlink:type="simple">https://binary.pensoft.net/fig/918983</uri></graphic></fig><fig id="F10539708" position="float" orientation="portrait"><object-id xmlns:xlink="http://www.w3.org/1999/xlink" content-type="arpha" xlink:type="simple">DC8C8571-623D-5823-A352-C6A3ACA62B0B</object-id><object-id xmlns:xlink="http://www.w3.org/1999/xlink" content-type="doi" xlink:type="simple">10.3897/BDJ.11.e112801.figure2</object-id><label>Figure 2.</label><caption><p><italic><tp:taxon-name><tp:taxon-name-part taxon-name-part-type="genus" reg="Oecobius">Oecobius</tp:taxon-name-part><tp:taxon-name-part taxon-name-part-type="species" reg="przewalskyi">przewalskyi</tp:taxon-name-part></tp:taxon-name></italic> Hu &amp; Li, 1987 female from Shigatse: <bold>A</bold> Epigyne, ventral view; <bold>B</bold> Vulva, dorsal view; <bold>C</bold> Epigyne from the original paper, ventral view (<xref ref-type="bibr" rid="B10465016">Hu and Li 1987</xref>); <bold>D</bold> Vulva from the original paper, dorsal view (<xref ref-type="bibr" rid="B10465016">Hu and Li 1987</xref>). Abbreviations: CD‒copulatory duct, CO‒copulatory opening, Sp‒spermatheca. Scale bars: 0.1 mm (A‒B).</p></caption><graphic xmlns:xlink="http://www.w3.org/1999/xlink" xlink:href="bdj-11-e112801-g002.jpg" position="float" id="oo_918984.jpg" orientation="portrait" xlink:type="simple"><uri content-type="original_file" xlink:type="simple">https://binary.pensoft.net/fig/918984</uri></graphic></fig><fig id="F10465044" position="float" orientation="portrait"><object-id xmlns:xlink="http://www.w3.org/1999/xlink" content-type="arpha" xlink:type="simple">8A0AC56E-F8AA-52AC-8BB2-B0D4FD3D6872</object-id><object-id xmlns:xlink="http://www.w3.org/1999/xlink" content-type="doi" xlink:type="simple">10.3897/BDJ.11.e112801.figure3</object-id><label>Figure 3.</label><caption><p>Collection locality and type locality of <italic><tp:taxon-name><tp:taxon-name-part taxon-name-part-type="genus" reg="Oecobius">Oecobius</tp:taxon-name-part><tp:taxon-name-part taxon-name-part-type="species" reg="przewalskyi">przewalskyi</tp:taxon-name-part></tp:taxon-name></italic> Hu &amp; Li, 1987 in Tibet, China.</p></caption><graphic xmlns:xlink="http://www.w3.org/1999/xlink" xlink:href="bdj-11-e112801-g003.jpeg" position="float" id="oo_904120.jpeg" orientation="portrait" xlink:type="simple"><uri content-type="original_file" xlink:type="simple">https://binary.pensoft.net/fig/904120</uri></graphic></fig></tp:treatment-sec><ref-list><ref id="B10465016"><element-citation xmlns:xlink="http://www.w3.org/1999/xlink" publication-type="article" xlink:type="simple"><person-group person-group-type="author"><name name-style="western"><surname>Hu</surname><given-names>J.</given-names></name><name name-style="western"><surname>Li</surname><given-names>A.</given-names></name></person-group><year>1987</year><article-title>The spiders collected from the fields and the forests of Xizang Autonomous Region, China. (II)</article-title><source>Agricultural Insects, Spiders, Plant Diseases and Weeds of Xizang</source><volume>2</volume><fpage>274</fpage><lpage>353</lpage></element-citation></ref><ref id="B10536419"><element-citation xmlns:xlink="http://www.w3.org/1999/xlink" publication-type="book" xlink:type="simple"><person-group person-group-type="author"><name name-style="western"><surname>Song</surname><given-names>D</given-names></name><name name-style="western"><surname>Zhu</surname><given-names>M</given-names></name><name name-style="western"><surname>Chen</surname><given-names>J</given-names></name></person-group><year>1999</year><source>The spiders of China</source><publisher-name>Hebei Science and Technology Publishing House, Shijiazhuang</publisher-name><size units="page">640</size></element-citation></ref><ref id="B10536411"><element-citation xmlns:xlink="http://www.w3.org/1999/xlink" publication-type="book" xlink:type="simple"><person-group person-group-type="author"><name name-style="western"><surname>Hu</surname><given-names>J</given-names></name></person-group><year>2001</year><source>Spiders in Qinghai-Tibet Plateau of China</source><publisher-name>Henan Science and Technology Publishing House, Zhengzhou</publisher-name><size units="page">658</size></element-citation></ref></ref-list></tp:taxon-treatment>
